# Supplementary material for: The Chemoreceptive Molecular Mechanism Underlying CSP-Mediated Recognition of Seed Elaiosome from Stemona tuberosa by Hornets
Source: Genes (Basel). 2025 Oct 27;16(11):1265. doi: 10.3390/genes16111265 (PMC12652730; doi:10.3390/genes16111265)
Supplement: Supplementary file 1 [file genes-16-01265-s001.zip]

Archive with 1 entries (1 files):
- genes-3930640-supplementary.pdf
